# Supplementary material for: Positive effects of selenized-oligochitosan on zearalenone-induced intestinal dysfunction in piglets
Source: Front Vet Sci. 2023 May 16;10:1184969. doi: 10.3389/fvets.2023.1184969 (PMC10228365; doi:10.3389/fvets.2023.1184969)
Supplement: Supplementary file 2 [file Table_2.XLSX]

## Sheet: morphological characteristics
		Villus height		Crypt depth		Villus height/Crypt depth
control	mean value of piglet 1	525.6		266.6		1.97
	mean value of piglet 2	523.8		300.4		1.74
	mean value of piglet 3	667.6		302.8		2.2			Effects of SOC on ileal morphology induced by ZEN in piglets
	mean value of piglet 4	639.7		222		2.88			Groups	Villus height	Crypt depth	Villus height/Crypt depth
	mean value of piglet 5	683.4		233		2.93			C	590.03±82.25 Aa	265.20±33.34Ab	2.27±0.52Aa
	mean value of piglet 6	500.1	590.033	266.4	265.2	1.88	2.26667		Z	286.47±34.87Cc	320.57±19.88Bc	0.90±0.14Bb
Z	mean value of piglet 1	298.1		318.1		0.94			ZS1	364.03±34.40BCb	332.07±11.74Bc	1.10±0.08Bb
	mean value of piglet 2	299.3		314.3		0.95			ZS2	422.25±32.31ABb	231.88±28.79Aa	1.83±0.13Aa
	mean value of piglet 3	330.1		320.1		1.03
	mean value of piglet 4	269.3		334.6		0.8
	mean value of piglet 5	227.2		347.5		0.65
	mean value of piglet 6	294.8	286.467	288.8	320.567	1.02	0.898333
ZS1	mean value of piglet 1	421.1		349.4		1.21
	mean value of piglet 2	367.3		331		1.11
	mean value of piglet 3	343.6		342.3		1
	mean value of piglet 4	359.5		326.8		1.1
	mean value of piglet 5	318.2		317.6		1
	mean value of piglet 6	374.5	364.033	325.3	332.067	1.15	1.095
ZS2	mean value of piglet 1	437.5		235.9		1.85
	mean value of piglet 2	367.3		209.9		1.75
	mean value of piglet 3	465.2		286.5		1.62
	mean value of piglet 4	428.1		230.9		1.85
	mean value of piglet 5	422.5		217.5		1.94
	mean value of piglet 6	412.9	422.25	210.6	231.883	1.96	1.82833

## Sheet:  digestive enzyme activities
		Trypsin		Lipase		α-amylase
control	mean value of piglet 1	691.14		83.12		3.11
	mean value of piglet 2	657.35		81.41		2.4
	mean value of piglet 3	598.99		67.26		2.08
	mean value of piglet 4	569.3		76.76		1.89			Effects of SOC on ileal digestive enzyme activities induced by ZEN in piglets
	mean value of piglet 5	710.6		73.63		1.97			Groups	Trypsin (U/mg)	Lipase (U/g)	α-amylase (U/mg)
	mean value of piglet 6	722.88	658.377	71.6	75.63	3.17	2.43667		C	658.38±62.33Bc	75.63±6.02Ca	2.44±0.57Bb
Z	mean value of piglet 1	389.09		47.92		1.56			Z	390.96±31.46Aa	46.85±5.10A	1.17±0.37A
	mean value of piglet 2	431.07		40.46		1.17			ZS1	448.64 ±43.51Aa	59.29±6.01B	1.96±0.34Bb
	mean value of piglet 3	364.51		51.8		1.08			ZS2	585.34±73.15Bb	79.68±4.38Ca	3.41±0.48C
	mean value of piglet 4	346.08		43.12		0.8
	mean value of piglet 5	413.66		44.34		1.62
	mean value of piglet 6	401.37	390.963	53.43	46.845	0.76	1.165
ZS1	mean value of piglet 1	455.64		65.18		1.65
	mean value of piglet 2	421.85		64.88		1.54
	mean value of piglet 3	499.67		63.14		2.34
	mean value of piglet 4	389.09		50.57		1.9
	mean value of piglet 5	430.04		54.97		1.95
	mean value of piglet 6	495.57	448.643	57.01	59.2917	2.37	1.95833
ZS2	mean value of piglet 1	535.51		76.16		3.94
	mean value of piglet 2	577.49		85.76		3.12
	mean value of piglet 3	565.2		80		3.7
	mean value of piglet 4	639.95		81.41		3.12
	mean value of piglet 5	698.31		73.32		3.82
	mean value of piglet 6	495.57	585.338	81.41	79.6767	2.73	3.405

## Sheet:  DAO, D-lactate and D-xylose
	plasma	DAO		D-lactate		D-xylose
control	mean value of piglet 1	16.83		868.28		0.963
	mean value of piglet 2	19.77		910.26		0.977
	mean value of piglet 3	20.48		831.45		0.836			Effects of SOC on plasma levels of dierent parameters induced by ZEN in piglets
	mean value of piglet 4	17.03		789.44		0.857			Groups	D-lactate (ug/L)	DAO(U/L)	D-xylose (mmol/L)
	mean value of piglet 5	19.46		955.31		0.847			C	866.58±59.07Aa	18.76±1.50Aa	0.88±0.08Aa
	mean value of piglet 6	18.96	18.755	844.73	866.578	0.783	0.877167		Z	1277.95±153.73Cc	23.72±1.54B	0.58±0.06C
Z	mean value of piglet 1	22.3		1224.37		0.644			ZS1	1107.54±99.53BCb	20.73±1.09Ab	0.69±0.07B
	mean value of piglet 2	25.55		1093.84		0.63			ZS2	988.71±96.90ABab	18.64±1.67Aa	0.91±0.07Aa
	mean value of piglet 3	24.94		1163.44		0.606
	mean value of piglet 4	23.52		1486.02		0.496
	mean value of piglet 5	24.43		1264.52		0.539
	mean value of piglet 6	21.59	23.7217	1435.48	1277.94	0.569	0.580667
ZS1	mean value of piglet 1	20.88		1023.66		0.747
	mean value of piglet 2	20.17		965.23		0.757
	mean value of piglet 3	22.2		1083.87		0.732
	mean value of piglet 4	21.19		1174.19		0.694
	mean value of piglet 5	20.98		1183.94		0.651
	mean value of piglet 6	18.96	20.73	1214.34	1107.54	0.576	0.692833
ZS2	mean value of piglet 1	18.25		1071.87		0.936
	mean value of piglet 2	17.84		904.62		0.789
	mean value of piglet 3	17.84		1116.11		0.896
	mean value of piglet 4	21.19		1020.05		0.964
	mean value of piglet 5	20.07		869.2		0.971
	mean value of piglet 6	16.63	18.6367	950.38	988.705	0.933	0.914833

## Sheet: tight junction protein mRNA
	ileal	ZO-1 relative mRNA expression		Occludin relative mRNA expression		Claudin-1 relative mRNA expression
control	mean value of piglet 1	1.116		1.031		1.037
	mean value of piglet 2	0.998		1.026		0.997
	mean value of piglet 3	0.97		1.017		0.994
	mean value of piglet 4	0.955		0.95		0.984				Effects of SOC on the ileal mRNA Expressions of tight junction proteins induced by ZEN in piglets
	mean value of piglet 5	1.007		0.958		1.011				Groups	ZO-1	Occludin	Claudin-1
	mean value of piglet 6	0.963	1.0015	1.021	1.0005	0.978	1.00017			C	1.00±0.06A	1.00±0.04A	1.00±0.02A
Z	mean value of piglet 1	0.781		0.7		0.827				Z	0.81±0.03B	0.68±0.02B	0.85±0.06B
	mean value of piglet 2	0.789		0.65		0.849				ZS1	2.49±0.25C	3.23±0.18C	2.83±0.29Ca
	mean value of piglet 3	0.863		0.658		0.805				ZS2	3.36±0.15D	5.31±0.31D	3.77±0.49Cb
	mean value of piglet 4	0.833		0.685		0.801
	mean value of piglet 5	0.804		0.695		0.959
	mean value of piglet 6	0.816	0.814333	0.697	0.680833	0.83	0.845167
ZS1	mean value of piglet 1	2.957		3.575		3.358
	mean value of piglet 2	2.605		3.208		2.954
	mean value of piglet 3	2.407		3.203		2.783
	mean value of piglet 4	2.299		3.015		2.608
	mean value of piglet 5	2.321		3.194		2.583
	mean value of piglet 6	2.356	2.49083	3.198	3.23217	2.669	2.82583
ZS2	mean value of piglet 1	3.422		5.839		4.351
	mean value of piglet 2	3.382		5.531		4.252
	mean value of piglet 3	3.265		5.152		3.853
	mean value of piglet 4	3.16		5.108		3.601
	mean value of piglet 5	3.61		5.136		3.053
	mean value of piglet 6	3.312	3.3585	5.074	5.30667	3.49	3.76667

## Sheet: Primer
Genebank Access number	Primer	Primer sequence（5' to 3'）	Number of primer bases（bp）	Product length（bp）
AY550069.1	beta-actin-F	GATCTGGCACCACACCTTCTACAAC	25	107
	beta-actin-R	TCATCTTCTCACGGTTGGCTTTGG	24
NM_001163647.2	Occludin-F	CAGTGGTAACTTGGAGGCGTCTTC	24	103
	Occlidin-R	CGTCGTGTAGTCTGTCTCGTAATGG	25
XM_021098827.1	ZO1-F	CCAGGGAGAGAAGTGCCAGTAGG	23	92
	ZO1-R	TTTGGTGGGTTTGGTGGGTTGAC	23
NM_001244539.1	Claudin1-F	AGAAGATGCGGATGGCTGTCATTG	24	83
	Claudin1-R	ACCATACCATGCTGTGGCAACTAAG	25
